# Supplementary material for: Arp2/3 complex activity enables nuclear YAP for naïve pluripotency of human embryonic stem cells
Source: eLife. 2024 Sep 25;13:e89725. doi: 10.7554/eLife.89725 (PMC11509671; doi:10.7554/eLife.89725)
Supplement: Figure 3—source data 1. [file elife-89725-fig3-data1.zip]

Archive with 2 entries (2 files):
- Figure 3-source data 1.prism
- __MACOSX/._Figure 3-source data 1.prism
