# Supplementary material for: Arp2/3 complex activity enables nuclear YAP for naïve pluripotency of human embryonic stem cells
Source: eLife. 2024 Sep 25;13:e89725. doi: 10.7554/eLife.89725 (PMC11509671; doi:10.7554/eLife.89725)
Supplement: Figure 3—figure supplement 1—source data 2. [file elife-89725-fig3-figsupp1-data2.zip]

Archive with 12 entries (12 files):
- YAP ladder.scn
- YAP merge.scn
- YAP signal.scn
- GAPDH ladder.scn
- GAPDH merge.scn
- GAPDH signal.scn
- YAP ladder.tif
- YAP merge.tif
- YAP signal.tif
- GAPDH ladder.tif
- GAPDH merge.tif
- GAPDH signal.tif
